# Supplementary material for: A Computational Workflow Translates a 58-Gene Signature to a Formalin-Fixed, Paraffin-Embedded Sample-Based Companion Diagnostic for Personalized Treatment of the BRAF-Mutation-Like Subtype of Colorectal Cancers
Source: High Throughput. 2017 Nov 6;6(4):16. doi: 10.3390/ht6040016 (PMC5748595; doi:10.3390/ht6040016)
Supplement: Supplementary file 1 [file high-throughput-06-00016-s001.zip]

Archive with 2 entries (2 files):
- Suppl.Table1.TumorCellPercentage.ForManuscript.xls
- Suppl.Table2.ListofBraf58Genes.xls
