# Supplementary material for: A Computational Workflow Translates a 58-Gene Signature to a Formalin-Fixed, Paraffin-Embedded Sample-Based Companion Diagnostic for Personalized Treatment of the BRAF-Mutation-Like Subtype of Colorectal Cancers
Source: High Throughput. 2017 Nov 6;6(4):16. doi: 10.3390/ht6040016 (PMC5748595; doi:10.3390/ht6040016)
Supplement: Supplementary file 1 [file high-throughput-06-00016-s001.zip › Suppl.Table1.TumorCellPercentage.ForManuscript.xls]

## Sheet: s1
Suppl.Table1. Tumor Cell Percentage and BRAF p.V600E mutation status of the FFPE samples
TumorID	TumorPercentage	BRAF mutation analysis verdict V600E Binary
p.braf.001	30	1
p.braf.002	60	1
p.braf.003	50	0
p.braf.004	50	1
p.braf.005	30	1
p.braf.006	60	1
p.braf.007	70	1
p.braf.008	40	1
p.braf.009	60	1
p.braf.010	60	1
p.braf.011	50	1
p.braf.012	70	1
p.braf.013	50	1
p.braf.014	60	1
p.braf.015	40	1
p.braf.016	30	0
p.braf.017	50	1
p.braf.018	60	0
p.braf.019	70	1
p.braf.020	50	0
p.braf.021	60	1
p.braf.022	60	0
p.braf.023	60	1
p.braf.024	40	1
p.braf.025	50	1
p.braf.026	40	0
p.braf.027	60	0
p.braf.028	50	0
p.braf.029	30	0
p.braf.030	60	1
p.braf.031	70	0
p.braf.032	50	1
p.braf.033	40	0
p.braf.034	60	1
p.braf.035	40	1
p.braf.036	30	0
p.braf.037	70	1
p.braf.038	40	0
p.braf.039	30	0
p.braf.040	30	0
p.braf.041	50	0
p.braf.042	30	0
p.braf.043	50	1
p.braf.044	50	1
p.braf.045	60	1
p.braf.046	40	1
p.braf.047	60	1
p.braf.048	50	0
p.braf.049	60	0
p.braf.050	60	0
p.braf.051	50	0
p.braf.052	30	1
p.braf.053	60	0
p.braf.054	50	0
p.braf.055	60	1
p.braf.056	60	0
p.braf.057	50	1
p.braf.058	60	0
p.braf.059	40	0
p.braf.060	30	0
p.braf.061	60	0
p.braf.062	40	0
p.braf.063	30	0
p.braf.064	50	0
p.braf.065	60	0
p.braf.066	40	1
p.braf.067	70	0
p.braf.068	60	0
p.braf.069	50	0
p.braf.070	60	0
p.braf.071	60	0
p.braf.072	50	0
p.braf.073	70	0
p.braf.074	30	0
p.braf.075	50	0
p.braf.076	50	0
p.braf.077	60	0
p.braf.078	30	0
p.braf.079	50	0
p.braf.080	50	0
p.braf.081	40	0
p.braf.082	50	0
p.braf.083	50	0
p.braf.084	40	0
p.braf.085	40	0
p.braf.086	30	0
p.braf.087	30	0
p.braf.088	50	0
p.braf.089	30	0
p.braf.090	50	0
p.braf.091	30	0
p.braf.092	60	0
p.braf.093	40	0
p.braf.094	60	0
p.braf.095	50	0
p.braf.096	40	0
p.braf.097	50	0
p.braf.098	60	0
p.braf.099	40	0
p.braf.100	40	0
p.braf.101	60	0
p.braf.102	30	0
p.braf.103	50	0
p.braf.104	60	0
p.braf.105	50	0
p.braf.106	60	0
p.braf.107	40	0
p.braf.108	50	0
p.braf.109	50	0
p.braf.110	50	0
p.braf.111	30	0
p.braf.112	60	0
p.braf.113	50	0
p.braf.114	30	0
p.braf.115	30	0
p.braf.116	50	1
p.braf.117	40	0
p.braf.118	50	0
p.braf.119	40	0
p.braf.120	30	0
p.braf.121	60	0
p.braf.122	60	0
p.braf.123	60	0
p.braf.124	30	0
p.braf.125	50	0
p.braf.126	30	0
p.braf.127	50	0
p.braf.128	60	0
p.braf.129	30	0
p.braf.130	50	0
p.braf.131	40	0
p.braf.132	70	0
p.braf.133	60	0
p.braf.134	40	0
p.braf.135	40	0
p.braf.136	30	0
p.braf.137	40	0
p.braf.138	50	1
p.braf.139	40	0
p.braf.140	50	0
p.braf.141	30	0
p.braf.142	30	0
p.braf.143	50	0
p.braf.144	60	0
p.braf.145	30	0
p.braf.146	70	1
p.braf.147	70	1
p.braf.148	60	0
p.braf.149	50	0
p.braf.150	40	0
p.braf.151	50	0
p.braf.152	40	1
p.braf.153	40	0
p.braf.154	50	0
p.braf.155	50	1
p.braf.156	60	1
p.braf.157	70	0
p.braf.158	50	0
p.braf.159	30	0
p.braf.160	60	0
p.braf.161	80	1
p.braf.162	40	0
p.braf.163	30	0
p.braf.164	40	0
p.braf.165	40	0
p.braf.166	30	0
p.braf.167	50	0
p.braf.168	40	1
p.braf.169	30	0
p.braf.170	60	0
p.braf.171	30	0
p.braf.172	30	0
p.braf.173	50	0
p.braf.174	40	1
p.braf.175	30	0
p.braf.176	50	0
p.braf.177	40	0
p.braf.178	50	0
p.braf.179	30	0
p.braf.180	50	0
p.braf.181	50	0
p.braf.182	50	0
p.braf.183	50	0
p.braf.184	30	0
p.braf.185	40	0
p.braf.186	40	0
p.braf.187	60	0
p.braf.188	50	0
p.braf.189	70	0
p.braf.190	70	0
p.braf.191	30	0
p.braf.192	50	0
p.braf.193	50	0
p.braf.194	40	0
p.braf.195	40	0
p.braf.196	70	0
p.braf.197	40	0
p.braf.198	60	0
p.braf.199	70	0
p.braf.200	30	0
p.braf.201	30	0
p.braf.202	50	0
p.braf.203	50	0
p.braf.204	30	0
p.braf.205	30	0
p.braf.206	50	0
p.braf.207	30	0
p.braf.208	70	0
p.braf.209	70	0
p.braf.210	60	0
p.braf.211	50	0
p.braf.212	30	0
p.braf.213	40	0
p.braf.214	60	0
p.braf.215	30	0
p.braf.216	50	0
p.braf.217	70	0
p.braf.218	40	0
p.braf.219	60	0
p.braf.220	60	0
p.braf.221	70	0
p.braf.222	40	0
p.braf.223	70	0
p.braf.224	30	0
p.braf.225	50	0
p.braf.226	60	0
p.braf.227	70	0
p.braf.228	40	0
p.braf.229	60	0
p.braf.230	30	0
p.braf.231	40	0
p.braf.232	30	0
p.braf.233	40	0
p.braf.234	40	0
p.braf.235	50	0
p.braf.236	50	0
p.braf.237	50	0
p.braf.238	70	0
p.braf.239	60	0
p.braf.240	50	0
p.braf.241	30	0
p.braf.242	70	1
p.braf.243	40	0
p.braf.244	60	0
p.braf.245	60	0
p.braf.246	70	0
p.braf.247	50	0
p.braf.248	30	0
p.braf.249	40	0
p.braf.250	40	0
p.braf.251	40	0
p.braf.252	30	0
p.braf.253	60	0
p.braf.254	40	0
p.braf.255	50	0
p.braf.256	40	0
p.braf.257	50	1
p.braf.258	50	1
p.braf.259	50	0
p.braf.260	60	0
p.braf.261	50	0
p.braf.262	50	0
p.braf.263	40	0
p.braf.264	60	0
p.braf.265	60	0
p.braf.266	70	1
p.braf.267	60	0
p.braf.268	60	1
p.braf.269	40	0
p.braf.270	50	0
p.braf.271	60	0
p.braf.272	70	0
p.braf.273	50	1
p.braf.274	30	0
p.braf.275	30	1
p.braf.276	50	0
p.braf.277	60	1
p.braf.278	60	1
p.braf.279	60	0
p.braf.280	30	0
p.braf.281	60	0
p.braf.282	70	1
p.braf.283	60	0
p.braf.284	50	0
p.braf.285	50	0
p.braf.286	50	1
p.braf.287	50	0
p.braf.288	70	0
p.braf.289	60	0
p.braf.290	60	0
p.braf.291	30	0
p.braf.292	40	0
p.braf.293	60	0
p.braf.294	80	0
p.braf.295	50	0
p.braf.296	70	0
p.braf.297	50	0
p.braf.298	50	0
p.braf.299	50	1
p.braf.300	50	1
p.braf.301	30	0
p.braf.302	60	0
