# Supplementary material for: A Computational Workflow Translates a 58-Gene Signature to a Formalin-Fixed, Paraffin-Embedded Sample-Based Companion Diagnostic for Personalized Treatment of the BRAF-Mutation-Like Subtype of Colorectal Cancers
Source: High Throughput. 2017 Nov 6;6(4):16. doi: 10.3390/ht6040016 (PMC5748595; doi:10.3390/ht6040016)
Supplement: Supplementary file 1 [file high-throughput-06-00016-s001.zip › Suppl.Table2.ListofBraf58Genes.xls]

## Sheet: Sheet1
Suppl.Table2. List of 58 genes in BRAF signature
Probe_TranscriptID	GeneName	GeneDescription
NM_001009185	ACSL6	ref|Homo sapiens acyl-CoA synthetase long-chain family member 6 (ACSL6), transcript variant 2, mRNA [NM_001009185]
NM_006408	AGR2	ref|Homo sapiens anterior gradient homolog 2 (Xenopus laevis) (AGR2), mRNA [NM_006408]
NM_001621	AHR	ref|Homo sapiens aryl hydrocarbon receptor (AHR), mRNA [NM_001621]
NM_001018060	AIFM3	ref|Homo sapiens apoptosis-inducing factor, mitochondrion-associated, 3 (AIFM3), nuclear gene encoding mitochondrial protein, transcript variant 2, mRNA [NM_001018060]
NM_007193	ANXA10	ref|Homo sapiens annexin A10 (ANXA10), mRNA [NM_007193]
NM_005224	ARID3A	ref|Homo sapiens AT rich interactive domain 3A (BRIGHT-like) (ARID3A), mRNA [NM_005224]
NM_005170	ASCL2	ref|Homo sapiens achaete-scute complex homolog 2 (Drosophila) (ASCL2), mRNA [NM_005170]
NM_015338	ASXL1	ref|Homo sapiens additional sex combs like 1 (Drosophila) (ASXL1), mRNA [NM_015338]
NM_004655	AXIN2	ref|Homo sapiens axin 2 (conductin, axil) (AXIN2), mRNA [NM_004655]
BX427767	BX427767	gb|BX427767 Homo sapiens FETAL LIVER Homo sapiens cDNA clone CS0DM012YK01 3-PRIME, mRNA sequence [BX427767]
BX647159	BX647159	gb|Homo sapiens mRNA; cDNA DKFZp686H14196 (from clone DKFZp686H14196). [BX647159]
NM_153256	C10orf47	ref|Homo sapiens chromosome 10 open reading frame 47 (C10orf47), mRNA [NM_153256]
NM_018363	C10orf59	C|C10orf59|NM_018363|10q23.31
NM_025113	C13orf18	ref|Homo sapiens chromosome 13 open reading frame 18 (C13orf18), mRNA [NM_025113]
BC029662	C20orf142	gb|Homo sapiens chromosome 20 open reading frame 142, mRNA (cDNA clone IMAGE:4933017), with apparent retained intron. [BC029662]
NM_004364	CEBPA	ref|Homo sapiens CCAAT/enhancer binding protein (C/EBP), alpha (CEBPA), mRNA [NM_004364]
NM_015147	CEP68	ref|Homo sapiens centrosomal protein 68kDa (CEP68), mRNA [NM_015147]
CR616309	CR616309	C||CR616309|
NM_033081	DIDO1	death inducer-obliterator 1
XM_085578	DNAH2	dynein, axonemal, heavy chain 2
NM_152511	DUSP18	ref|Homo sapiens dual specificity phosphatase 18 (DUSP18), mRNA [NM_152511]
NM_017549	EPDR1	ref|Homo sapiens ependymin related protein 1 (zebrafish) (EPDR1), mRNA [NM_017549]
NM_004454	ETV5	ref|Homo sapiens ets variant gene 5 (ets-related molecule) (ETV5), mRNA [NM_004454]
NM_178026	GGT7	ref|Homo sapiens gamma-glutamyltransferase 7 (GGT7), mRNA [NM_178026]
NM_000273	GPR143	ref|Homo sapiens G protein-coupled receptor 143 (GPR143), mRNA [NM_000273]
NM_024501	HOXD1	C|HOXD1|NM_024501|2q31.1
THC2657554	KCNK5	potassium channel, subfamily K, member 5
AK025743	LOC157860	gb|Homo sapiens cDNA: FLJ22090 fis, clone HEP16084. [AK025743]
NM_001013642	LOC388610	ref|Homo sapiens hypothetical LOC388610 (LOC388610), mRNA [NM_001013642]
NM_000249	MLH1	ref|Homo sapiens mutL homolog 1, colon cancer, nonpolyposis type 2 (E. coli) (MLH1), mRNA [NM_000249]
NM_014484	MOCS3	ref|Homo sapiens molybdenum cofactor synthesis 3 (MOCS3), mRNA [NM_014484]
NM_024657	MORC4	CB|MORC4|NM_024657|Xq22.3
NM_033100	PCDH21	ref|Homo sapiens protocadherin 21 (PCDH21), mRNA [NM_033100]
NM_002657	PLAGL2	ref|Homo sapiens pleiomorphic adenoma gene-like 2 (PLAGL2), mRNA [NM_002657]
NM_015352	POFUT1	C||A_23_P120606|
NM_012094	PRDX5	ref|Homo sapiens peroxiredoxin 5 (PRDX5), nuclear gene encoding mitochondrial protein, transcript variant 1, mRNA [NM_012094]
NM_030667	PTPRO	ref|Homo sapiens protein tyrosine phosphatase, receptor type, O (PTPRO), transcript variant 1, mRNA [NM_030667]
NM_014298	QPRT	ref|Homo sapiens quinolinate phosphoribosyltransferase (nicotinate-nucleotide pyrophosphorylase (carboxylating)) (QPRT), mRNA [NM_014298]
NM_004163	RAB27B	C|RAB27B|NM_004163|18q21.2
NM_006834	RAB32	ref|Homo sapiens RAB32, member RAS oncogene family (RAB32), mRNA [NM_006834]
NM_032044	REG4	ref|Homo sapiens regenerating islet-derived family, member 4 (REG4), mRNA [NM_032044]
NM_017763	RNF43	ref|Homo sapiens ring finger protein 43 (RNF43), mRNA [NM_017763]
NM_001649	SHROOM2	C|SHROOM2|NM_001649|Xp22.3
NM_020717	SHROOM4	ref|Homo sapiens shroom family member 4 (SHROOM4), mRNA [NM_020717]
NM_173596	SLC39A5	ref|Homo sapiens solute carrier family 39 (metal ion transporter), member 5 (SLC39A5), mRNA [NM_173596]
NM_014331	SLC7A11	ref|Homo sapiens solute carrier family 7, (cationic amino acid transporter, y+ system) member 11 (SLC7A11), mRNA [NM_014331]
NM_019008	SMCR7L	ref|Homo sapiens Smith-Magenis syndrome chromosome region, candidate 7-like (SMCR7L), mRNA [NM_019008]
NR_003239	SNHG11	ref|Homo sapiens small nucleolar RNA host gene (non-protein coding) 11 (SNHG11) on chromosome 20 [NR_003239]
NM_014587	SOX8	ref|Homo sapiens SRY (sex determining region Y)-box 8 (SOX8), mRNA [NM_014587]
NM_003122	SPINK1	ref|Homo sapiens serine peptidase inhibitor, Kazal type 1 (SPINK1), mRNA [NM_003122]
NM_005423	TFF2	ref|Homo sapiens trefoil factor 2 (spasmolytic protein 1) (TFF2), mRNA [NM_005423]
NM_003279	TNNC2	C|TNNC2|NM_003279|20q12-q13.11
BC107798	TNNT1	gb|Homo sapiens troponin T type 1 (skeletal, slow), mRNA (cDNA clone MGC:104241 IMAGE:4247379), complete cds. [BC107798]
NM_203297	TRIM7	ref|Homo sapiens tripartite motif-containing 7 (TRIM7), transcript variant 2, mRNA [NM_203297]
NM_023076	UNKL	ref|Homo sapiens unkempt homolog (Drosophila)-like (UNKL), transcript variant 1, mRNA [NM_023076]
NM_006113	VAV3	ref|Homo sapiens vav 3 guanine nucleotide exchange factor (VAV3), transcript variant 1, mRNA [NM_006113]
NM_033132	ZIC5	ref|Homo sapiens Zic family member 5 (odd-paired homolog, Drosophila) (ZIC5), mRNA [NM_033132]
NM_080752	ZSWIM3	C|ZSWIM3|NM_080752|20q13.12
